# Supplementary material for: New Bicyclic Sesquiterpene and Labdane Diterpenes from the Culture Extract of the Sea Grass-Derived Fungus Penicillium verruculosum KUFA1509
Source: Mar Drugs. 2026 Jun 10;24(6):205. doi: 10.3390/md24060205 (PMC13301828; doi:10.3390/md24060205)
Supplement: Supplementary file 1 [file marinedrugs-24-00205-s001.zip]

Archive with 1 entries (1 files):
- marinedrugs-4355203-supplementary.pdf
